# Supplementary material for: Structural Differences in Insular Cortex Reflect Vicarious Injustice Sensitivity
Source: PLoS One. 2016 Dec 8;11(12):e0167538. doi: 10.1371/journal.pone.0167538 (PMC5145156; doi:10.1371/journal.pone.0167538)
Supplement: S1 Data File — (XLSX) [file pone.0167538.s001.xlsx]

## Sheet: supporting data file
Subject_Code	Age	Gender	Justice_Sensitivity_scale	Insula_volume_left	Insula_volume_right	IntraCranial_Brain_Volume (mm3)	Insula_thickness_left (mm)	Insula_thickness_right (mm)	Insula_area_left (mm2)	Insula_area_right (mm2)
1	26	male	5.5	0.5242	0.6572	1.54157e+06	4.185	3.572	2065	2202
2	24	female	5.9	0.669	0.7195	1.28335e+06	4.247	3.491	2170	2150
3	21	male	4.8	0.6071	0.6337	1.45417e+06	4.105	4.01	2426	2258
4	20	female	5.8	0.5595	0.5689	1.29974e+06	4.073	3.495	1902	1862
5	25	female	6.2	0.6009	0.6614	1.35505e+06	4.233	3.192	2138	2192
6	25	male	5.3	0.4982	0.615	1.48564e+06	4.041	3.615	2232	2392
7	27	male	5	0.5455	0.6456	1.59684e+06	4.135	3.781	2338	2416
8	21	male	5.8	0.5789	0.626	1.52718e+06	4.3	3.056	2396	2092
9	21	male	3.8	0.513	0.5601	1.59072e+06	4.047	3.528	2027	2123
10	21	female	4.3	0.4914	0.6173	1.48135e+06	3.759	2.411	2258	2223
11	21	female	5.2	0.6529	0.69	1.33716e+06	4.543	2.996	2350	2142
12	22	male	5	0.5315	0.603	1.60938e+06	4.498	3.751	2346	2565
13	24	male	4.8	0.5401	0.5476	1.35435e+06	4.056	3.174	1971	1907
14	20	female	4.3	0.551	0.6071	1.45537e+06	3.394	2.829	2351	2313
15	38	female	6.5	0.5932	0.5757	1.23394e+06	3.351	3.509	2026	1922
16	22	female	5.8	0.6199	0.7203	1.46282e+06	4.598	3.645	2283	2137
17	29	female	4.7	0.5988	0.616	1.42834e+06	4.486	3.244	2200	2237
18	23	male	4.3	0.4674	0.5482	1.82111e+06	4.283	3.423	3205	2819
19	20	female	6.4	0.6178	0.6488	1.37286e+06	4.761	4.116	1941	1853
20	20	female	6.5	0.7177	0.7515	1.51352e+06	4.752	3.938	2215	2419
21	21	female	5	0.5563	0.6368	1.50455e+06	4.233	2.932	2207	2301
22	21	male	3.4	0.5004	0.4965	1.66482e+06	3.816	3.796	2335	2337
23	19	male	5.5	0.6803	0.6832	1.5263e+06	4.726	2.887	2341	2399
24	23	female	5.4	0.6033	0.6211	1.34155e+06	4.821	3.372	2007	2150
25	28	female	5.9	0.5865	0.6302	1.65184e+06	4.613	4.017	2396	2394
26	21	female	4.2	0.5428	0.5226	1.36998e+06	4.019	2.479	2059	1938
27	21	female	4.6	0.5715	0.6322	1.40791e+06	3.655	2.336	2249	2138
28	20	male	6.1	0.6852	0.6612	1.29535e+06	4.149	3.265	2174	2415
29	20	male	5.7	0.5276	0.6824	1.44997e+06	4.091	3.73	2169	2539
30	19	female	4.9	0.5399	0.6375	1.66134e+06	3.91	3.806	2423	2785
31	20	female	4.3	0.629	0.6546	1.40878e+06	4.019	3.577	2299	2285
32	23	female	5.2	0.5971	0.6183	1.36061e+06	4.63	3.499	2073	1955
33	20	female	5.5	0.5611	0.6301	1.42374e+06	4.186	3.124	1946	1914
34	19	female	4.7	0.5517	0.5616	1.32435e+06	4.276	3.425	2061	1827
35	30	male	5	0.5794	0.5471	1.50708e+06	4.486	3.275	2267	2245
36	19	male	4.6	0.5891	0.6041	1.48534e+06	3.889	2.409	2503	2684
37	19	male	5.1	0.5007	0.5921	1.85671e+06	4.378	3.164	2834	3015
38	20	female	6.1	0.6489	0.7179	1.42704e+06	3.788	3.262	2207	2206
39	22	male	5.2	0.4769	0.5367	1.70821e+06	4.61	3.191	2481	2495
40	21	female	5.5	0.5704	0.5583	1.41211e+06	4.606	3.753	2094	1895
41	29	male	3.7	0.4789	0.4831	1.62239e+06	4.358	2.972	2611	2521
42	20	male	5.5	0.6059	0.6338	1.80182e+06	3.925	3.231	2977	2966
43	20	male	4.4	0.4554	0.5396	1.93032e+06	4.742	3.488	2696	3277
44	23	male	5.7	0.6883	0.7001	1.49303e+06	4.7	3.303	2160	2455
45	27	male	5.8	0.5707	0.6299	1.41911e+06	4.276	3.067	2421	2490
46	20	female	6.5	0.5659	0.5928	1.52745e+06	4.477	3.875	2142	2301
47	22	female	5.8	0.551	0.6437	1.37026e+06	4.355	3.365	2162	2288
48	21	female	4.9	0.635	0.6694	1.34548e+06	4.378	3.482	2202	2205
49	22	male	5.8	0.5565	0.6051	1.66828e+06	4.744	4.008	2271	2276
50	22	male	5.1	0.5201	0.5281	1.51582e+06	4.275	3.345	2414	2220
51	22	male	6.2	0.6433	0.6817	1.38643e+06	4.671	3.62	2466	2234
52	20	male	5.7	0.549	0.6721	1.6221e+06	3.865	3.466	2359	2800
53	20	male	6.4	0.5541	0.5473	1.4987e+06	4.525	3.585	1970	2257
54	20	male	5.7	0.5578	0.5842	1.4791e+06	4.065	2.361	2653	2236
55	21	male	5	0.5982	0.6191	1.59814e+06	4.068	3.703	2513	2667
56	23	male	6	0.5942	0.6309	1.57007e+06	4.454	4.143	2281	2539
Please note that the VBM volume measurements are already corrected for individual brain sizes (see methods section of the manuscript).
